# Supplementary material for: A Rare Entity–Percutaneous Lead Extraction in a Very Late Onset Pacemaker Endocarditis: Case Report and Review of Literature
Source: Diagnostics (Basel). 2021 Jan 9;11(1):96. doi: 10.3390/diagnostics11010096 (PMC7827933; doi:10.3390/diagnostics11010096)
Supplement: Supplementary file 1 [file diagnostics-11-00096-s001.zip]

Archive with 13 entries (12 files):
- Video 3..mov
- __MACOSX/
- __MACOSX/._Video 3..mov
- Video 2.mov
- __MACOSX/._Video 2.mov
- Video 1.mov
- __MACOSX/._Video 1.mov
- Video 4.mov
- __MACOSX/._Video 4.mov
- Video 5.mov
- __MACOSX/._Video 5.mov
- Video 6.mov
- __MACOSX/._Video 6.mov
